# Supplementary material for: Infection control challenges in setting up community isolation and treatment facilities for patients with coronavirus disease 2019 (COVID-19): Implementation of directly observed environmental disinfection
Source: Infect Control Hosp Epidemiol. 2020 Dec 7:1–9. doi: 10.1017/ice.2020.1355 (PMC7889843; doi:10.1017/ice.2020.1355)
Supplement: Supplementary file 1 [file S0899823X20013550sup.zip]

Archive with 2 entries (2 files):
- S0899823X20013550sup001.docx
- S0899823X20013550sup002.docx
